# Supplementary material for: Methamphetamine Shows Different Joint Toxicity for Different Types of Microplastics on Zebrafish Larvae by Mediating Oxidative Stress
Source: Toxics. 2023 Dec 22;12(1):9. doi: 10.3390/toxics12010009 (PMC10819112; doi:10.3390/toxics12010009)
Supplement: Supplementary file 1 [file toxics-12-00009-s001.zip]

Archive with 1 entries (1 files):
- toxics-2771171-supplementary.pdf
